# Supplementary material for: A protocol to convert spatial polyline data to network formats and applications to world urban road networks
Source: Sci Data. 2016 Jun 21;3:160046. doi: 10.1038/sdata.2016.46 (PMC4915275; doi:10.1038/sdata.2016.46)
Supplement: Supplementary file 1 [file sdata201646-isa1.zip]

Archive with 3 entries (3 files):
- i_Investigation.txt
- s_study_Karduni.txt
- a_assay_Karduni.txt
