# Supplementary material for: A protocol to convert spatial polyline data to network formats and applications to world urban road networks
Source: Sci Data. 2016 Jun 21;3:160046. doi: 10.1038/sdata.2016.46 (PMC4915275; doi:10.1038/sdata.2016.46)
Supplement: Supplementary file 1 [file sdata201646-isa1.zip › i_Investigation.txt]

# Investigation File generated for Scientific Data with Investigation File Authoring Tool version 0.1.0 on 07/06/2016 - This metadata file is CC0
ONTOLOGY SOURCE REFERENCE
Term Source Name	GAZ	ENVO	ERO	OBI
Term Source File	http://data.bioontology.org/ontologies/GAZ	http://data.bioontology.org/ontologies/ENVO	http://data.bioontology.org/ontologies/ERO	http://data.bioontology.org/ontologies/OBI
Term Source Version	$Revision: 1.512 $	releases/2014-09-16	2013-08-02	2014-08-18
Term Source Description	Gazetteer	Environment Ontology	Eagle-I Research Resource Ontology	Ontology for Biomedical Investigations
INVESTIGATION
Investigation Identifier
Investigation Title
Investigation Description
Investigation Submission Date
Investigation Public Release Date
INVESTIGATION PUBLICATIONS
Investigation PubMed ID
Investigation Publication DOI
Investigation Publication Author List
Investigation Publication Title
Investigation Publication Status
Investigation Publication Status Term Accession Number
Investigation Publication Status Term Source REF
INVESTIGATION CONTACTS
Investigation Person Last Name
Investigation Person Mid Initials
Investigation Person First Name
Investigation Person Address
Investigation Person Phone
Investigation Person Fax
Investigation Person Email
Investigation Person Affiliation
Investigation Person Roles
Investigation Person Roles Term Accession Number
Investigation Person Roles Term Source REF
STUDY
Study Identifier	10.1038/sdata.2016.46
Study Title	A protocol to convert spatial polyline data to network formats and applications to world urban road networks
Study Submission Date	25/01/2016
Study Public Release Date	21/06/2016
Study Description	http://www.nature.com/articles/sdata201646#abstract
Study File Name	s_study_Karduni.txt
Comment[Subject Keywords]	/;/;///
Comment[Manuscript Licence]	CC BY-4.0
Comment[Experimental Metadata Licence]	CC0
Comment[Supplementary Information File Name]	
Comment[Supplementary Information File Type]	x-zip-compressed
Comment[Supplementary Information File URL]	http://www.nature.com/articles/sdata201646#supplementary-information
Comment[Data Repository]	figshare
Comment[Data Record Accession]	doi:10.6084/m9.figshare.2061897.v1
Comment[Data Record URI]	https://dx.doi.org/10.6084/m9.figshare.2061897.v1
STUDY DESIGN DESCRIPTORS
Study Design Type	data integration objective	observation design
Study Design Type Term Accession Number	ERO:0100092	OBI:0300311
Study Design Type Term Source REF	ERO	OBI
STUDY PUBLICATIONS
Study PubMed ID	""
Study Publication DOI	doi:10.1016/j.ress.2016.04.007
Study Publication Author List	""
Study Publication Title	""
Study Publication Status	published
Study Publication Status Term Accession Number	
Study Publication Status Term Source REF	
STUDY FACTORS
Study Factor Name
Study Factor Type
Study Factor Type Term Accession Number
Study Factor Type Term Source REF
STUDY ASSAYS
Study Assay Measurement Type	network graph construction
Study Assay Measurement Type Term Accession Number	OBI:0200126
Study Assay Measurement Type Term Source REF	OBI
Study Assay Technology Type	digital curation
Study Assay Technology Type Term Accession Number	OBI:0302914
Study Assay Technology Type Term Source REF	OBI
Study Assay Technology Platform	""
Study Assay File Name	a_assay_Karduni.txt
STUDY PROTOCOLS
Study Protocol Name	Sources of raw data acquisition	cleaning up the OSM input data	creating the edges feature classes
Study Protocol Type	selection	data cleaning operation	information processor function
Study Protocol Type Term Accession Number	OBI:0001928	ERO:0100309	OBI:0000392
Study Protocol Type Term Source REF	OBI	ERO	OBI
Study Protocol Description			
Study Protocol URI	""	""	""
Study Protocol Version			
Study Protocol Parameters Name	""	""	""
Study Protocol Parameters Name Term Accession Number	""	""	""
Study Protocol Parameters Name Term Source REF	""	""	""
Study Protocol Components Name	""	""	""
Study Protocol Components Type	""	""	""
Study Protocol Components Type Term Accession Number	""	""	""
Study Protocol Components Type Term Source REF	""	""	""
STUDY CONTACTS
Study Person Last Name	Karduni	Kermanshah	Derrible
Study Person First Name	Alireza	Amirhassan	Sybil
Study Person Mid Initials			
Study Person Email	akarduni@uncc.edu	akerma2@uic.edu	""
Study Person Phone			
Study Person Fax			
Study Person Address			
Study Person Affiliation	Complex and Sustainable Urban Networks (CSUN) Lab, Department of Civil and Materials Engineering, University of Illinois at Chicago, Chicago, Illinois 60607, USA	Complex and Sustainable Urban Networks (CSUN) Lab, Department of Civil and Materials Engineering, University of Illinois at Chicago, Chicago, Illinois 60607, USA	Complex and Sustainable Urban Networks (CSUN) Lab, Department of Civil and Materials Engineering, University of Illinois at Chicago, Chicago, Illinois 60607, USA
Study Person Roles			
Study Person Roles Term Accession Number			
Study Person Roles Term Source REF			
Comment[Study Person ORCID]	0000-0001-9719-7513		
Comment[Funder]			
Comment[FundRef ID]			
Comment[Funder Term Source REF]			
Comment[Grant Identifier]			
