# Supplementary material for: A protocol to convert spatial polyline data to network formats and applications to world urban road networks
Source: Sci Data. 2016 Jun 21;3:160046. doi: 10.1038/sdata.2016.46 (PMC4915275; doi:10.1038/sdata.2016.46)
Supplement: Supplementary file 1 [file sdata201646-isa1.zip › s_study_Karduni.txt]

Source Name	Comment[data source access date range]	Characteristics[geographical location]	Term Source REF	Term Accession Number	Characteristics[environment type]	Term Source REF	Term Accession Number	Comment[population]	Comment[Universal Transverse Mercator zone]	Protocol REF	Sample Name
Road shapefiles	20150601/20150614									Sources of raw data acquisition	Road shapefiles
Boundaries	20150601/20150614									Sources of raw data acquisition	Boundaries
Cities information	20150601/20150614	Tokyo	GAZ	GAZ:00003798	city	ENVO	ENVO:00000856	37126000	54N	Sources of raw data acquisition	Tokyo
Cities information	20150601/20150614	Jakarta	GAZ	GAZ:00003729	city	ENVO	ENVO:00000856	26630000	48S	Sources of raw data acquisition	Jakarta
Cities information	20150601/20150614	Seoul	GAZ	GAZ:00004701	city	ENVO	ENVO:00000856	22547000	52N	Sources of raw data acquisition	Seoul
Cities information	20150601/20150614	Delhi	GAZ	GAZ:00010495	city	ENVO	ENVO:00000856	22242000	43N	Sources of raw data acquisition	Delhi
Cities information	20150601/20150614	Shanghai Proper	GAZ	GAZ:00025986	city	ENVO	ENVO:00000856	20860000	51N	Sources of raw data acquisition	Shanghai
Cities information	20150601/20150614	City of Manila	GAZ	GAZ:00004528	city	ENVO	ENVO:00000856	20767000	51N	Sources of raw data acquisition	Manila
Cities information	20150601/20150614	Karachi	GAZ	GAZ:00007411	city	ENVO	ENVO:00000856	20711000	42N	Sources of raw data acquisition	Karachi
Cities information	20150601/20150614	New York City	GAZ	GAZ:00003147	city	ENVO	ENVO:00000856	20464000	18N	Sources of raw data acquisition	NewYork
Cities information	20150601/20150614	Sao Paulo	GAZ	GAZ:00005612	city	ENVO	ENVO:00000856	20186000	23S	Sources of raw data acquisition	SaoPaulo
Cities information	20150601/20150614	Beijng Proper	GAZ	GAZ:00117293	city	ENVO	ENVO:00000856	17311000	50N	Sources of raw data acquisition	Beijing
Cities information	20150601/20150614	Mumbai	GAZ	GAZ:00007301	city	ENVO	ENVO:00000856	16910000	43N	Sources of raw data acquisition	Mumbai
Cities information	20150601/20150614	Guangzhou City Prefecture	GAZ	GAZ:00007984	city	ENVO	ENVO:00000856	16827000	49N	Sources of raw data acquisition	Guangzhou
Cities information	20150601/20150614	Moscow Federal City	GAZ	GAZ:00012707	city	ENVO	ENVO:00000856	15512000	37N	Sources of raw data acquisition	Moscow
Cities information	20150601/20150614	City of Los Angeles	GAZ	GAZ:00169090	city	ENVO	ENVO:00000856	14900000	11N	Sources of raw data acquisition	LosAngeles
Cities information	20150601/20150614	Kolkata	GAZ	GAZ:00004164	city	ENVO	ENVO:00000856	14374000	45N	Sources of raw data acquisition	Calcutta
Cities information	20150601/20150614	Dhaka	GAZ	GAZ:00003752	city	ENVO	ENVO:00000856	14000000	46N	Sources of raw data acquisition	Dhaka
Cities information	20150601/20150614	Buenos Aires	GAZ	GAZ:00294847	city	ENVO	ENVO:00000856	13639000	21S	Sources of raw data acquisition	BuenosAires
Cities information	20150601/20150614	Istanbul	GAZ	GAZ:00010383	city	ENVO	ENVO:00000856	13576000	35N	Sources of raw data acquisition	Istanbul
Cities information	20150601/20150614	Rio de Janeiro	GAZ	GAZ:00001542	city	ENVO	ENVO:00000856	12430000	23S	Sources of raw data acquisition	RiodeJaneiro
Cities information	20150601/20150614	Shenzhen City Prefecture	GAZ	GAZ:00010826	city	ENVO	ENVO:00000856	11885000	50N	Sources of raw data acquisition	Shenzhen
Cities information	20150601/20150614	Commune of Paris	GAZ	GAZ:00003381	city	ENVO	ENVO:00000856	10755000	31N	Sources of raw data acquisition	Paris
Cities information	20150601/20150614	Lima	GAZ	GAZ:00001999	city	ENVO	ENVO:00000856	9121600	18S	Sources of raw data acquisition	Lima
Cities information	20150601/20150614	City of Chicago	GAZ	GAZ:00201214	city	ENVO	ENVO:00000856	9121000	16N	Sources of raw data acquisition	Chicago
Cities information	20150601/20150614	Tianjin Proper	GAZ	GAZ:00117285	city	ENVO	ENVO:00000856	8922000	50N	Sources of raw data acquisition	Tianjin
Cities information	20150601/20150614	Chennai	GAZ	GAZ:00003776	city	ENVO	ENVO:00000856	8865000	44N	Sources of raw data acquisition	Chennai
Cities information	20150601/20150614	Bogota	GAZ	GAZ:00012130	city	ENVO	ENVO:00000856	8702000	18N	Sources of raw data acquisition	Bogota
Cities information	20150601/20150614	Bangalore	GAZ	GAZ:00004160	city	ENVO	ENVO:00000856	8670000	43N	Sources of raw data acquisition	Bengaluru
Cities information	20150601/20150614	London	GAZ	GAZ:00003672	city	ENVO	ENVO:00000856	8586000	30N	Sources of raw data acquisition	London
Cities information	20150601/20150614	Taipei City	GAZ	GAZ:00012939	city	ENVO	ENVO:00000856	8338000	51N	Sources of raw data acquisition	Taipei
Cities information	20150601/20150614	Ho Chi Minh City	GAZ	GAZ:00010671	city	ENVO	ENVO:00000856	8314000	48N	Sources of raw data acquisition	HoChiMinh
Cities information	20150601/20150614	Dongguan City Prefecture	GAZ	GAZ:00025713	city	ENVO	ENVO:00000856	8278000	49N	Sources of raw data acquisition	Dongguan
Cities information	20150601/20150614	Hyderabad	GAZ	GAZ:00004168	city	ENVO	ENVO:00000856	7903000	44N	Sources of raw data acquisition	Hyderabad
Cities information	20150601/20150614	Chengdu City Prefecture	GAZ	GAZ:00010883	city	ENVO	ENVO:00000856	7895000	48N	Sources of raw data acquisition	Chengdu
Cities information	20150601/20150614	Lahore	GAZ	GAZ:00005259	city	ENVO	ENVO:00000856	7743000	43N	Sources of raw data acquisition	Lahore
Cities information	20150601/20150614	Johannesburg	GAZ	GAZ:00003035	city	ENVO	ENVO:00000856	7618000	35S	Sources of raw data acquisition	Johannesburg
Cities information	20150601/20150614	Tehran	GAZ	GAZ:00004485	city	ENVO	ENVO:00000856	7419000	39N	Sources of raw data acquisition	Tehran
Cities information	20150601/20150614	Bangkok	GAZ	GAZ:00003748	city	ENVO	ENVO:00000856	7151000	47N	Sources of raw data acquisition	Bangkok
Cities information	20150601/20150614	Wuhan	GAZ	GAZ:00057851	city	ENVO	ENVO:00000856	6995000	50N	Sources of raw data acquisition	Wuhan
Cities information	20150601/20150614	Ahmedabad	GAZ	GAZ:00011696	city	ENVO	ENVO:00000856	6482000	43N	Sources of raw data acquisition	Ahmedabad
Cities information	20150601/20150614	Chongqing Proper	GAZ	GAZ:00116917	city	ENVO	ENVO:00000856	6321000	48N	Sources of raw data acquisition	Chongqing
Cities information	20150601/20150614	Baghdad	GAZ	GAZ:00010360	city	ENVO	ENVO:00000856	6204000	38N	Sources of raw data acquisition	Baghdad
Cities information	20150601/20150614	Hangzhou City Prefecture	GAZ	GAZ:00010889	city	ENVO	ENVO:00000856	6178000	51N	Sources of raw data acquisition	Hangzhou
Cities information	20150601/20150614	Province of Santiago de Chile	GAZ	GAZ:00012373	city	ENVO	ENVO:00000856	6150000	19S	Sources of raw data acquisition	Santiago
Cities information	20150601/20150614	City of Fort Worth	GAZ	GAZ:00166566	city	ENVO	ENVO:00000856	5874000	14N	Sources of raw data acquisition	Dalls
Cities information	20150601/20150614	City of San Francisco	GAZ	GAZ:00168807	city	ENVO	ENVO:00000856	5864000	10N	Sources of raw data acquisition	SanFrancisco
Cities information	20150601/20150614	Quanzhou City Prefecture	GAZ	GAZ:00025694	city	ENVO	ENVO:00000856	5798000	50N	Sources of raw data acquisition	Quanzhou
Cities information	20150601/20150614	City of Miami	GAZ	GAZ:00158504	city	ENVO	ENVO:00000856	5582000	17N	Sources of raw data acquisition	Miami
Cities information	20150601/20150614	Shenyang City Prefecture	GAZ	GAZ:00010870	city	ENVO	ENVO:00000856	5553000	51N	Sources of raw data acquisition	Shenyang
Cities information	20150601/20150614	Belo Horizonte	GAZ	GAZ:00082131	city	ENVO	ENVO:00000856	5523000	23S	Sources of raw data acquisition	BeloHorizonte
Cities information	20150601/20150614	City of Philadelphia	GAZ	GAZ:00219436	city	ENVO	ENVO:00000856	5474000	18N	Sources of raw data acquisition	Philadelphia
Cities information	20150601/20150614	Nanjing City Prefecture	GAZ	GAZ:00007354	city	ENVO	ENVO:00000856	5455000	50N	Sources of raw data acquisition	Nanjing
Cities information	20150601/20150614	Madrid	GAZ	GAZ:00003320	city	ENVO	ENVO:00000856	5427000	30N	Sources of raw data acquisition	Madrid
Cities information	20150601/20150614	City of Houston	GAZ	GAZ:00166622	city	ENVO	ENVO:00000856	5383000	15N	Sources of raw data acquisition	Houston
Cities information	20150601/20150614	Xianyang City Prefecture	GAZ	GAZ:00025863	city	ENVO	ENVO:00000856	5253000	49N	Sources of raw data acquisition	Xianyang
Cities information	20150601/20150614	Milan	GAZ	GAZ:00007690	city	ENVO	ENVO:00000856	5232000	32N	Sources of raw data acquisition	Milan
Cities information	20150601/20150614	Pune	GAZ	GAZ:00004183	city	ENVO	ENVO:00000856	5156000	43N	Sources of raw data acquisition	Pune
Cities information	20150601/20150614	Saint Petersburg	GAZ	GAZ:00003122	city	ENVO	ENVO:00000856	4879000	36N	Sources of raw data acquisition	SaintPetersburg
Cities information	20150601/20150614	City of Atlanta	GAZ	GAZ:00164514	city	ENVO	ENVO:00000856	4715000	16N	Sources of raw data acquisition	Atlanta
Cities information	20150601/20150614	Surat	GAZ	GAZ:00249041	city	ENVO	ENVO:00000856	4687000	43N	Sources of raw data acquisition	Surat
Cities information	20150601/20150614	City of Washington	GAZ	GAZ:00175654	city	ENVO	ENVO:00000856	4679000	18N	Sources of raw data acquisition	Washington
Cities information	20150601/20150614	Bandung	GAZ	GAZ:00033977	city	ENVO	ENVO:00000856	4674000	48S	Sources of raw data acquisition	Bandung
Cities information	20150601/20150614	Municipality of Surabaya	GAZ	GAZ:00023615	city	ENVO	ENVO:00000856	4617000	49S	Sources of raw data acquisition	Surabaya
Cities information	20150601/20150614	Harbin City Prefecture	GAZ	GAZ:00007988	city	ENVO	ENVO:00000856	4477000	52N	Sources of raw data acquisition	Harbin
Cities information	20150601/20150614	City of Boston	GAZ	GAZ:00162463	city	ENVO	ENVO:00000856	4427000	19N	Sources of raw data acquisition	Boston
Cities information	20150601/20150614	Zhengzhou City Prefecture	GAZ	GAZ:00010842	city	ENVO	ENVO:00000856	4379000	49N	Sources of raw data acquisition	Zhengzhou
Cities information	20150601/20150614	Qingdao City Prefecture	GAZ	GAZ:00010878	city	ENVO	ENVO:00000856	4378000	51N	Sources of raw data acquisition	Qingdao
Cities information	20150601/20150614	Abidjan	GAZ	GAZ:00051331	city	ENVO	ENVO:00000856	4368000	30N	Sources of raw data acquisition	Abidjan
Cities information	20150601/20150614	Barcelona	GAZ	GAZ:00115857	city	ENVO	ENVO:00000856	4223000	31N	Sources of raw data acquisition	Barcelona
Cities information	20150601/20150614	Ankara	GAZ	GAZ:00005370	city	ENVO	ENVO:00000856	4172000	36N	Sources of raw data acquisition	Ankara
Cities information	20150601/20150614	Suzhou City Prefecture	GAZ	GAZ:00025678	city	ENVO	ENVO:00000856	4159000	51N	Sources of raw data acquisition	Suzhou
Cities information	20150601/20150614	City of Phoenix	GAZ	GAZ:00171053	city	ENVO	ENVO:00000856	4760000	12N	Sources of raw data acquisition	Phoenix
Cities information	20150601/20150614	Salvador	GAZ	GAZ:00005601	city	ENVO	ENVO:00000856	4320000	24S	Sources of raw data acquisition	Salvador
Cities information	20150601/20150614	Municipality of Porto Alegre	GAZ	GAZ:00088836	city	ENVO	ENVO:00000856	3965000	22S	Sources of raw data acquisition	PortoAlegre
Cities information	20150601/20150614	Roma	GAZ	GAZ:00004742	city	ENVO	ENVO:00000856	3799000	33N	Sources of raw data acquisition	Rome
Cities information	20150601/20150614	Recife	GAZ	GAZ:00003910	city	ENVO	ENVO:00000856	3756000	25S	Sources of raw data acquisition	Recife
Cities information	20150601/20150614	Province of Naples	GAZ	GAZ:00004755	city	ENVO	ENVO:00000856	3726000	33N	Sources of raw data acquisition	Naples
Cities information	20150601/20150614	City of Detroit	GAZ	GAZ:00206807	city	ENVO	ENVO:00000856	3724000	17N	Sources of raw data acquisition	Detroit
Cities information	20150601/20150614	Dalian City Prefecture	GAZ	GAZ:00011836	city	ENVO	ENVO:00000856	3717000	51N	Sources of raw data acquisition	Dalian
Cities information	20150601/20150614	Fuzhou City Prefecture	GAZ	GAZ:00004226	city	ENVO	ENVO:00000856	3713000	50N	Sources of raw data acquisition	Fuzhou
Cities information	20150601/20150614	Medellin Metropolitan Area	GAZ	GAZ:00012150	city	ENVO	ENVO:00000856	3686000	18N	Sources of raw data acquisition	Medellin
