# Supplementary material for: A protocol to convert spatial polyline data to network formats and applications to world urban road networks
Source: Sci Data. 2016 Jun 21;3:160046. doi: 10.1038/sdata.2016.46 (PMC4915275; doi:10.1038/sdata.2016.46)
Supplement: Supplementary file 1 [file sdata201646-isa1.zip › a_assay_Karduni.txt]

Sample Name	Protocol REF	Assay Name	Raw Data File	Comment[Data Repository]	Comment[Data Record Accession]	Comment[Data Record URI]	Protocol REF	Derived Data File	Comment[Data Repository]	Comment[Data Record Accession]	Comment[Data Record URI]
Tokyo	cleaning up the OSM input data	Tokyo_Links	Tokyo_Links.shp	figshare	doi:10.6084/m9.figshare.2061897.v1	https://dx.doi.org/10.6084/m9.figshare.2061897.v1	creating the edges feature classes	Tokyo_Edgelist.csv	figshare	doi:10.6084/m9.figshare.2061897.v1	https://dx.doi.org/10.6084/m9.figshare.2061897.v1
Jakarta	cleaning up the OSM input data	Jakarta_Links	Jakarta_Links.shp	figshare	doi:10.6084/m9.figshare.2061897.v1	https://dx.doi.org/10.6084/m9.figshare.2061897.v1	creating the edges feature classes	Jakarta_Edgelist.csv	figshare	doi:10.6084/m9.figshare.2061897.v1	https://dx.doi.org/10.6084/m9.figshare.2061897.v1
Seoul	cleaning up the OSM input data	Seoul_Links	Seoul_Links.shp	figshare	doi:10.6084/m9.figshare.2061897.v1	https://dx.doi.org/10.6084/m9.figshare.2061897.v1	creating the edges feature classes	Seoul_Edgelist.csv	figshare	doi:10.6084/m9.figshare.2061897.v1	https://dx.doi.org/10.6084/m9.figshare.2061897.v1
Delhi	cleaning up the OSM input data	Delhi_Links	Delhi_Links.shp	figshare	doi:10.6084/m9.figshare.2061897.v1	https://dx.doi.org/10.6084/m9.figshare.2061897.v1	creating the edges feature classes	Delhi_Edgelist.csv	figshare	doi:10.6084/m9.figshare.2061897.v1	https://dx.doi.org/10.6084/m9.figshare.2061897.v1
Shanghai	cleaning up the OSM input data	Shanghai_Links	Shanghai_Links.shp	figshare	doi:10.6084/m9.figshare.2061897.v1	https://dx.doi.org/10.6084/m9.figshare.2061897.v1	creating the edges feature classes	Shanghai_Edgelist.csv	figshare	doi:10.6084/m9.figshare.2061897.v1	https://dx.doi.org/10.6084/m9.figshare.2061897.v1
Manila	cleaning up the OSM input data	Manila_Links	Manila_Links.shp	figshare	doi:10.6084/m9.figshare.2061897.v1	https://dx.doi.org/10.6084/m9.figshare.2061897.v1	creating the edges feature classes	Manila_Edgelist.csv	figshare	doi:10.6084/m9.figshare.2061897.v1	https://dx.doi.org/10.6084/m9.figshare.2061897.v1
Karachi	cleaning up the OSM input data	Karachi_Links	Karachi_Links.shp	figshare	doi:10.6084/m9.figshare.2061897.v1	https://dx.doi.org/10.6084/m9.figshare.2061897.v1	creating the edges feature classes	Karachi_Edgelist.csv	figshare	doi:10.6084/m9.figshare.2061897.v1	https://dx.doi.org/10.6084/m9.figshare.2061897.v1
NewYork	cleaning up the OSM input data	NewYork_Links	NewYork_Links.shp	figshare	doi:10.6084/m9.figshare.2061897.v1	https://dx.doi.org/10.6084/m9.figshare.2061897.v1	creating the edges feature classes	NewYork_Edgelist.csv	figshare	doi:10.6084/m9.figshare.2061897.v1	https://dx.doi.org/10.6084/m9.figshare.2061897.v1
SaoPaulo	cleaning up the OSM input data	SãoPaulo_Links	SãoPaulo_Links.shp	figshare	doi:10.6084/m9.figshare.2061897.v1	https://dx.doi.org/10.6084/m9.figshare.2061897.v1	creating the edges feature classes	SaoPaulo_Edgelist.csv	figshare	doi:10.6084/m9.figshare.2061897.v1	https://dx.doi.org/10.6084/m9.figshare.2061897.v1
Beijing	cleaning up the OSM input data	Beijing_Links	Beijing_Links.shp	figshare	doi:10.6084/m9.figshare.2061897.v1	https://dx.doi.org/10.6084/m9.figshare.2061897.v1	creating the edges feature classes	Beijing_Edgelist.csv	figshare	doi:10.6084/m9.figshare.2061897.v1	https://dx.doi.org/10.6084/m9.figshare.2061897.v1
Mumbai	cleaning up the OSM input data	Mumbai_Links	Mumbai_Links.shp	figshare	doi:10.6084/m9.figshare.2061897.v1	https://dx.doi.org/10.6084/m9.figshare.2061897.v1	creating the edges feature classes	Mumbai_Edgelist.csv	figshare	doi:10.6084/m9.figshare.2061897.v1	https://dx.doi.org/10.6084/m9.figshare.2061897.v1
Guangzhou	cleaning up the OSM input data	Guangzhou_Links	Guangzhou_Links.shp	figshare	doi:10.6084/m9.figshare.2061897.v1	https://dx.doi.org/10.6084/m9.figshare.2061897.v1	creating the edges feature classes	Guangzhou_Edgelist.csv	figshare	doi:10.6084/m9.figshare.2061897.v1	https://dx.doi.org/10.6084/m9.figshare.2061897.v1
Moscow	cleaning up the OSM input data	Moscow_Links	Moscow_Links.shp	figshare	doi:10.6084/m9.figshare.2061897.v1	https://dx.doi.org/10.6084/m9.figshare.2061897.v1	creating the edges feature classes	Moscow_Edgelist.csv	figshare	doi:10.6084/m9.figshare.2061897.v1	https://dx.doi.org/10.6084/m9.figshare.2061897.v1
LosAngeles	cleaning up the OSM input data	LosAngeles_Links	LosAngeles_Links.shp	figshare	doi:10.6084/m9.figshare.2061897.v1	https://dx.doi.org/10.6084/m9.figshare.2061897.v1	creating the edges feature classes	LosAngeles_Edgelist.csv	figshare	doi:10.6084/m9.figshare.2061897.v1	https://dx.doi.org/10.6084/m9.figshare.2061897.v1
Calcutta	cleaning up the OSM input data	Calcutta_Links	Calcutta_Links.shp	figshare	doi:10.6084/m9.figshare.2061897.v1	https://dx.doi.org/10.6084/m9.figshare.2061897.v1	creating the edges feature classes	Calcutta_Edgelist.csv	figshare	doi:10.6084/m9.figshare.2061897.v1	https://dx.doi.org/10.6084/m9.figshare.2061897.v1
Dhaka	cleaning up the OSM input data	Dhaka_Links	Dhaka_Links.shp	figshare	doi:10.6084/m9.figshare.2061897.v1	https://dx.doi.org/10.6084/m9.figshare.2061897.v1	creating the edges feature classes	Dhaka_Edgelist.csv	figshare	doi:10.6084/m9.figshare.2061897.v1	https://dx.doi.org/10.6084/m9.figshare.2061897.v1
BuenosAires	cleaning up the OSM input data	BuenosAires_Links	BuenosAires_Links.shp	figshare	doi:10.6084/m9.figshare.2061897.v1	https://dx.doi.org/10.6084/m9.figshare.2061897.v1	creating the edges feature classes	BuenosAires_Edgelist.csv	figshare	doi:10.6084/m9.figshare.2061897.v1	https://dx.doi.org/10.6084/m9.figshare.2061897.v1
Istanbul	cleaning up the OSM input data	Istanbul_Links	Istanbul_Links.shp	figshare	doi:10.6084/m9.figshare.2061897.v1	https://dx.doi.org/10.6084/m9.figshare.2061897.v1	creating the edges feature classes	Istanbul_Edgelist.csv	figshare	doi:10.6084/m9.figshare.2061897.v1	https://dx.doi.org/10.6084/m9.figshare.2061897.v1
RiodeJaneiro	cleaning up the OSM input data	RiodeJaneiro_Links	RiodeJaneiro_Links.shp	figshare	doi:10.6084/m9.figshare.2061897.v1	https://dx.doi.org/10.6084/m9.figshare.2061897.v1	creating the edges feature classes	RiodeJaneiro_Edgelist.csv	figshare	doi:10.6084/m9.figshare.2061897.v1	https://dx.doi.org/10.6084/m9.figshare.2061897.v1
Shenzhen	cleaning up the OSM input data	Shenzhen_Links	Shenzhen_Links.shp	figshare	doi:10.6084/m9.figshare.2061897.v1	https://dx.doi.org/10.6084/m9.figshare.2061897.v1	creating the edges feature classes	Shenzhen_Edgelist.csv	figshare	doi:10.6084/m9.figshare.2061897.v1	https://dx.doi.org/10.6084/m9.figshare.2061897.v1
Paris	cleaning up the OSM input data	Paris_Links	Paris_Links.shp	figshare	doi:10.6084/m9.figshare.2061897.v1	https://dx.doi.org/10.6084/m9.figshare.2061897.v1	creating the edges feature classes	Paris_Edgelist.csv	figshare	doi:10.6084/m9.figshare.2061897.v1	https://dx.doi.org/10.6084/m9.figshare.2061897.v1
Lima	cleaning up the OSM input data	Lima_Links	Lima_Links.shp	figshare	doi:10.6084/m9.figshare.2061897.v1	https://dx.doi.org/10.6084/m9.figshare.2061897.v1	creating the edges feature classes	Lima_Edgelist.csv	figshare	doi:10.6084/m9.figshare.2061897.v1	https://dx.doi.org/10.6084/m9.figshare.2061897.v1
Chicago	cleaning up the OSM input data	Chicago_Links	Chicago_Links.shp	figshare	doi:10.6084/m9.figshare.2061897.v1	https://dx.doi.org/10.6084/m9.figshare.2061897.v1	creating the edges feature classes	Chicago_Edgelist.csv	figshare	doi:10.6084/m9.figshare.2061897.v1	https://dx.doi.org/10.6084/m9.figshare.2061897.v1
Tianjin	cleaning up the OSM input data	Tianjin_Links	Tianjin_Links.shp	figshare	doi:10.6084/m9.figshare.2061897.v1	https://dx.doi.org/10.6084/m9.figshare.2061897.v1	creating the edges feature classes	Tianjin_Edgelist.csv	figshare	doi:10.6084/m9.figshare.2061897.v1	https://dx.doi.org/10.6084/m9.figshare.2061897.v1
Chennai	cleaning up the OSM input data	Chennai_Links	Chennai_Links.shp	figshare	doi:10.6084/m9.figshare.2061897.v1	https://dx.doi.org/10.6084/m9.figshare.2061897.v1	creating the edges feature classes	Chennai_Edgelist.csv	figshare	doi:10.6084/m9.figshare.2061897.v1	https://dx.doi.org/10.6084/m9.figshare.2061897.v1
Bogota	cleaning up the OSM input data	Bogota_Links	Bogota_Links.shp	figshare	doi:10.6084/m9.figshare.2061897.v1	https://dx.doi.org/10.6084/m9.figshare.2061897.v1	creating the edges feature classes	Bogota_Edgelist.csv	figshare	doi:10.6084/m9.figshare.2061897.v1	https://dx.doi.org/10.6084/m9.figshare.2061897.v1
Bengaluru	cleaning up the OSM input data	Bengaluru_Links	Bengaluru_Links.shp	figshare	doi:10.6084/m9.figshare.2061897.v1	https://dx.doi.org/10.6084/m9.figshare.2061897.v1	creating the edges feature classes	Bengaluru_Edgelist.csv	figshare	doi:10.6084/m9.figshare.2061897.v1	https://dx.doi.org/10.6084/m9.figshare.2061897.v1
London	cleaning up the OSM input data	London_Links	London_Links.shp	figshare	doi:10.6084/m9.figshare.2061897.v1	https://dx.doi.org/10.6084/m9.figshare.2061897.v1	creating the edges feature classes	London_Edgelist.csv	figshare	doi:10.6084/m9.figshare.2061897.v1	https://dx.doi.org/10.6084/m9.figshare.2061897.v1
Taipei	cleaning up the OSM input data	Taipei_Links	Taipei_Links.shp	figshare	doi:10.6084/m9.figshare.2061897.v1	https://dx.doi.org/10.6084/m9.figshare.2061897.v1	creating the edges feature classes	Taipei_Edgelist.csv	figshare	doi:10.6084/m9.figshare.2061897.v1	https://dx.doi.org/10.6084/m9.figshare.2061897.v1
HoChiMinh	cleaning up the OSM input data	HoChiMinh_Links	HoChiMinh_Links.shp	figshare	doi:10.6084/m9.figshare.2061897.v1	https://dx.doi.org/10.6084/m9.figshare.2061897.v1	creating the edges feature classes	HoChiMinh_Edgelist.csv	figshare	doi:10.6084/m9.figshare.2061897.v1	https://dx.doi.org/10.6084/m9.figshare.2061897.v1
Dongguan	cleaning up the OSM input data	Dongguan_Links	Dongguan_Links.shp	figshare	doi:10.6084/m9.figshare.2061897.v1	https://dx.doi.org/10.6084/m9.figshare.2061897.v1	creating the edges feature classes	Dongguan_Edgelist.csv	figshare	doi:10.6084/m9.figshare.2061897.v1	https://dx.doi.org/10.6084/m9.figshare.2061897.v1
Hyderabad	cleaning up the OSM input data	Hyderabad_Links	Hyderabad_Links.shp	figshare	doi:10.6084/m9.figshare.2061897.v1	https://dx.doi.org/10.6084/m9.figshare.2061897.v1	creating the edges feature classes	Hyderabad_Edgelist.csv	figshare	doi:10.6084/m9.figshare.2061897.v1	https://dx.doi.org/10.6084/m9.figshare.2061897.v1
Chengdu	cleaning up the OSM input data	Chengdu_Links	Chengdu_Links.shp	figshare	doi:10.6084/m9.figshare.2061897.v1	https://dx.doi.org/10.6084/m9.figshare.2061897.v1	creating the edges feature classes	Chengdu_Edgelist.csv	figshare	doi:10.6084/m9.figshare.2061897.v1	https://dx.doi.org/10.6084/m9.figshare.2061897.v1
Lahore	cleaning up the OSM input data	Lahore_Links	Lahore_Links.shp	figshare	doi:10.6084/m9.figshare.2061897.v1	https://dx.doi.org/10.6084/m9.figshare.2061897.v1	creating the edges feature classes	Lahore_Edgelist.csv	figshare	doi:10.6084/m9.figshare.2061897.v1	https://dx.doi.org/10.6084/m9.figshare.2061897.v1
Johannesburg	cleaning up the OSM input data	Johannesburg_Links	Johannesburg_Links.shp	figshare	doi:10.6084/m9.figshare.2061897.v1	https://dx.doi.org/10.6084/m9.figshare.2061897.v1	creating the edges feature classes	Johannesburg_Edgelist.csv	figshare	doi:10.6084/m9.figshare.2061897.v1	https://dx.doi.org/10.6084/m9.figshare.2061897.v1
Tehran	cleaning up the OSM input data	Tehran_Links	Tehran_Links.shp	figshare	doi:10.6084/m9.figshare.2061897.v1	https://dx.doi.org/10.6084/m9.figshare.2061897.v1	creating the edges feature classes	Tehran_Edgelist.csv	figshare	doi:10.6084/m9.figshare.2061897.v1	https://dx.doi.org/10.6084/m9.figshare.2061897.v1
Bangkok	cleaning up the OSM input data	Bangkok_Links	Bangkok_Links.shp	figshare	doi:10.6084/m9.figshare.2061897.v1	https://dx.doi.org/10.6084/m9.figshare.2061897.v1	creating the edges feature classes	Bangkok_Edgelist.csv	figshare	doi:10.6084/m9.figshare.2061897.v1	https://dx.doi.org/10.6084/m9.figshare.2061897.v1
Wuhan	cleaning up the OSM input data	Wuhan_Links	Wuhan_Links.shp	figshare	doi:10.6084/m9.figshare.2061897.v1	https://dx.doi.org/10.6084/m9.figshare.2061897.v1	creating the edges feature classes	Wuhan_Edgelist.csv	figshare	doi:10.6084/m9.figshare.2061897.v1	https://dx.doi.org/10.6084/m9.figshare.2061897.v1
Ahmedabad	cleaning up the OSM input data	Ahmedabad_Links	Ahmedabad_Links.shp	figshare	doi:10.6084/m9.figshare.2061897.v1	https://dx.doi.org/10.6084/m9.figshare.2061897.v1	creating the edges feature classes	Ahmedabad_Edgelist.csv	figshare	doi:10.6084/m9.figshare.2061897.v1	https://dx.doi.org/10.6084/m9.figshare.2061897.v1
Chongqing	cleaning up the OSM input data	Chongqing_Links	Chongqing_Links.shp	figshare	doi:10.6084/m9.figshare.2061897.v1	https://dx.doi.org/10.6084/m9.figshare.2061897.v1	creating the edges feature classes	Chongqing_Edgelist.csv	figshare	doi:10.6084/m9.figshare.2061897.v1	https://dx.doi.org/10.6084/m9.figshare.2061897.v1
Baghdad	cleaning up the OSM input data	Baghdad_Links	Baghdad_Links.shp	figshare	doi:10.6084/m9.figshare.2061897.v1	https://dx.doi.org/10.6084/m9.figshare.2061897.v1	creating the edges feature classes	Baghdad_Edgelist.csv	figshare	doi:10.6084/m9.figshare.2061897.v1	https://dx.doi.org/10.6084/m9.figshare.2061897.v1
Hangzhou	cleaning up the OSM input data	Hangzhou_Links	Hangzhou_Links.shp	figshare	doi:10.6084/m9.figshare.2061897.v1	https://dx.doi.org/10.6084/m9.figshare.2061897.v1	creating the edges feature classes	Hangzhou_Edgelist.csv	figshare	doi:10.6084/m9.figshare.2061897.v1	https://dx.doi.org/10.6084/m9.figshare.2061897.v1
Santiago	cleaning up the OSM input data	Santiago_Links	Santiago_Links.shp	figshare	doi:10.6084/m9.figshare.2061897.v1	https://dx.doi.org/10.6084/m9.figshare.2061897.v1	creating the edges feature classes	Santiago_Edgelist.csv	figshare	doi:10.6084/m9.figshare.2061897.v1	https://dx.doi.org/10.6084/m9.figshare.2061897.v1
Dalls	cleaning up the OSM input data	Dallas_Links	Dallas_Links.shp	figshare	doi:10.6084/m9.figshare.2061897.v1	https://dx.doi.org/10.6084/m9.figshare.2061897.v1	creating the edges feature classes	Dallas_Edgelist.csv	figshare	doi:10.6084/m9.figshare.2061897.v1	https://dx.doi.org/10.6084/m9.figshare.2061897.v1
SanFrancisco	cleaning up the OSM input data	SanFrancisco_Links	SanFrancisco_Links.shp	figshare	doi:10.6084/m9.figshare.2061897.v1	https://dx.doi.org/10.6084/m9.figshare.2061897.v1	creating the edges feature classes	SanFrancisco_Edgelist.csv	figshare	doi:10.6084/m9.figshare.2061897.v1	https://dx.doi.org/10.6084/m9.figshare.2061897.v1
Quanzhou	cleaning up the OSM input data	Quanzhou_Links	Quanzhou_Links.shp	figshare	doi:10.6084/m9.figshare.2061897.v1	https://dx.doi.org/10.6084/m9.figshare.2061897.v1	creating the edges feature classes	Quanzhou_Edgelist.csv	figshare	doi:10.6084/m9.figshare.2061897.v1	https://dx.doi.org/10.6084/m9.figshare.2061897.v1
Miami	cleaning up the OSM input data	Miami_Links	Miami_Links.shp	figshare	doi:10.6084/m9.figshare.2061897.v1	https://dx.doi.org/10.6084/m9.figshare.2061897.v1	creating the edges feature classes	Miami_Edgelist.csv	figshare	doi:10.6084/m9.figshare.2061897.v1	https://dx.doi.org/10.6084/m9.figshare.2061897.v1
Shenyang	cleaning up the OSM input data	Shenyang_Links	Shenyang_Links.shp	figshare	doi:10.6084/m9.figshare.2061897.v1	https://dx.doi.org/10.6084/m9.figshare.2061897.v1	creating the edges feature classes	Shenyang_Edgelist.csv	figshare	doi:10.6084/m9.figshare.2061897.v1	https://dx.doi.org/10.6084/m9.figshare.2061897.v1
BeloHorizonte	cleaning up the OSM input data	BeloHorizonte_Links	BeloHorizonte_Links.shp	figshare	doi:10.6084/m9.figshare.2061897.v1	https://dx.doi.org/10.6084/m9.figshare.2061897.v1	creating the edges feature classes	BeloHorizonte_Edgelist.csv	figshare	doi:10.6084/m9.figshare.2061897.v1	https://dx.doi.org/10.6084/m9.figshare.2061897.v1
Philadelphia	cleaning up the OSM input data	Philadelphia_Links	Philadelphia_Links.shp	figshare	doi:10.6084/m9.figshare.2061897.v1	https://dx.doi.org/10.6084/m9.figshare.2061897.v1	creating the edges feature classes	Philadelphia_Edgelist.csv	figshare	doi:10.6084/m9.figshare.2061897.v1	https://dx.doi.org/10.6084/m9.figshare.2061897.v1
Nanjing	cleaning up the OSM input data	Nanjing_Links	Nanjing_Links.shp	figshare	doi:10.6084/m9.figshare.2061897.v1	https://dx.doi.org/10.6084/m9.figshare.2061897.v1	creating the edges feature classes	Nanjing_Edgelist.csv	figshare	doi:10.6084/m9.figshare.2061897.v1	https://dx.doi.org/10.6084/m9.figshare.2061897.v1
Madrid	cleaning up the OSM input data	Madrid_Links	Madrid_Links.shp	figshare	doi:10.6084/m9.figshare.2061897.v1	https://dx.doi.org/10.6084/m9.figshare.2061897.v1	creating the edges feature classes	Madrid_Edgelist.csv	figshare	doi:10.6084/m9.figshare.2061897.v1	https://dx.doi.org/10.6084/m9.figshare.2061897.v1
Houston	cleaning up the OSM input data	Houston_Links	Houston_Links.shp	figshare	doi:10.6084/m9.figshare.2061897.v1	https://dx.doi.org/10.6084/m9.figshare.2061897.v1	creating the edges feature classes	Houston_Edgelist.csv	figshare	doi:10.6084/m9.figshare.2061897.v1	https://dx.doi.org/10.6084/m9.figshare.2061897.v1
Xianyang	cleaning up the OSM input data	Xianyang_Links	Xianyang_Links.shp	figshare	doi:10.6084/m9.figshare.2061897.v1	https://dx.doi.org/10.6084/m9.figshare.2061897.v1	creating the edges feature classes	Xianyang_Edgelist.csv	figshare	doi:10.6084/m9.figshare.2061897.v1	https://dx.doi.org/10.6084/m9.figshare.2061897.v1
Milan	cleaning up the OSM input data	Milan_Links	Milan_Links.shp	figshare	doi:10.6084/m9.figshare.2061897.v1	https://dx.doi.org/10.6084/m9.figshare.2061897.v1	creating the edges feature classes	Milan_Edgelist.csv	figshare	doi:10.6084/m9.figshare.2061897.v1	https://dx.doi.org/10.6084/m9.figshare.2061897.v1
Pune	cleaning up the OSM input data	Pune_Links	Pune_Links.shp	figshare	doi:10.6084/m9.figshare.2061897.v1	https://dx.doi.org/10.6084/m9.figshare.2061897.v1	creating the edges feature classes	Pune_Edgelist.csv	figshare	doi:10.6084/m9.figshare.2061897.v1	https://dx.doi.org/10.6084/m9.figshare.2061897.v1
SaintPetersburg	cleaning up the OSM input data	SaintPetersburg_Links	SaintPetersburg_Links.shp	figshare	doi:10.6084/m9.figshare.2061897.v1	https://dx.doi.org/10.6084/m9.figshare.2061897.v1	creating the edges feature classes	SaintPetersburg_Edgelist.csv	figshare	doi:10.6084/m9.figshare.2061897.v1	https://dx.doi.org/10.6084/m9.figshare.2061897.v1
Atlanta	cleaning up the OSM input data	Atlanta_Links	Atlanta_Links.shp	figshare	doi:10.6084/m9.figshare.2061897.v1	https://dx.doi.org/10.6084/m9.figshare.2061897.v1	creating the edges feature classes	Atlanta_Edgelist.csv	figshare	doi:10.6084/m9.figshare.2061897.v1	https://dx.doi.org/10.6084/m9.figshare.2061897.v1
Surat	cleaning up the OSM input data	Surat_Links	Surat_Links.shp	figshare	doi:10.6084/m9.figshare.2061897.v1	https://dx.doi.org/10.6084/m9.figshare.2061897.v1	creating the edges feature classes	Surat_Edgelist.csv	figshare	doi:10.6084/m9.figshare.2061897.v1	https://dx.doi.org/10.6084/m9.figshare.2061897.v1
Washington	cleaning up the OSM input data	Washington_Links	Washington_Links.shp	figshare	doi:10.6084/m9.figshare.2061897.v1	https://dx.doi.org/10.6084/m9.figshare.2061897.v1	creating the edges feature classes	Washington_Edgelist.csv	figshare	doi:10.6084/m9.figshare.2061897.v1	https://dx.doi.org/10.6084/m9.figshare.2061897.v1
Bandung	cleaning up the OSM input data	Bandung_Links	Bandung_Links.shp	figshare	doi:10.6084/m9.figshare.2061897.v1	https://dx.doi.org/10.6084/m9.figshare.2061897.v1	creating the edges feature classes	Bandung_Edgelist.csv	figshare	doi:10.6084/m9.figshare.2061897.v1	https://dx.doi.org/10.6084/m9.figshare.2061897.v1
Surabaya	cleaning up the OSM input data	Surabaya_Links	Surabaya_Links.shp	figshare	doi:10.6084/m9.figshare.2061897.v1	https://dx.doi.org/10.6084/m9.figshare.2061897.v1	creating the edges feature classes	Surabaya_Edgelist.csv	figshare	doi:10.6084/m9.figshare.2061897.v1	https://dx.doi.org/10.6084/m9.figshare.2061897.v1
Harbin	cleaning up the OSM input data	Harbin_Links	Harbin_Links.shp	figshare	doi:10.6084/m9.figshare.2061897.v1	https://dx.doi.org/10.6084/m9.figshare.2061897.v1	creating the edges feature classes	Harbin_Edgelist.csv	figshare	doi:10.6084/m9.figshare.2061897.v1	https://dx.doi.org/10.6084/m9.figshare.2061897.v1
Boston	cleaning up the OSM input data	Boston_Links	Boston_Links.shp	figshare	doi:10.6084/m9.figshare.2061897.v1	https://dx.doi.org/10.6084/m9.figshare.2061897.v1	creating the edges feature classes	Boston_Edgelist.csv	figshare	doi:10.6084/m9.figshare.2061897.v1	https://dx.doi.org/10.6084/m9.figshare.2061897.v1
Zhengzhou	cleaning up the OSM input data	Zhengzhou_Links	Zhengzhou_Links.shp	figshare	doi:10.6084/m9.figshare.2061897.v1	https://dx.doi.org/10.6084/m9.figshare.2061897.v1	creating the edges feature classes	Zhengzhou_Edgelist.csv	figshare	doi:10.6084/m9.figshare.2061897.v1	https://dx.doi.org/10.6084/m9.figshare.2061897.v1
Qingdao	cleaning up the OSM input data	Qingdao_Links	Qingdao_Links.shp	figshare	doi:10.6084/m9.figshare.2061897.v1	https://dx.doi.org/10.6084/m9.figshare.2061897.v1	creating the edges feature classes	Qingdao_Edgelist.csv	figshare	doi:10.6084/m9.figshare.2061897.v1	https://dx.doi.org/10.6084/m9.figshare.2061897.v1
Abidjan	cleaning up the OSM input data	Abidjan_Links	Abidjan_Links.shp	figshare	doi:10.6084/m9.figshare.2061897.v1	https://dx.doi.org/10.6084/m9.figshare.2061897.v1	creating the edges feature classes	Abidjan_Edgelist.csv	figshare	doi:10.6084/m9.figshare.2061897.v1	https://dx.doi.org/10.6084/m9.figshare.2061897.v1
Barcelona	cleaning up the OSM input data	Barcelona_Links	Barcelona_Links.shp	figshare	doi:10.6084/m9.figshare.2061897.v1	https://dx.doi.org/10.6084/m9.figshare.2061897.v1	creating the edges feature classes	Barcelona_Edgelist.csv	figshare	doi:10.6084/m9.figshare.2061897.v1	https://dx.doi.org/10.6084/m9.figshare.2061897.v1
Ankara	cleaning up the OSM input data	Ankara_Links	Ankara_Links.shp	figshare	doi:10.6084/m9.figshare.2061897.v1	https://dx.doi.org/10.6084/m9.figshare.2061897.v1	creating the edges feature classes	Ankara_Edgelist.csv	figshare	doi:10.6084/m9.figshare.2061897.v1	https://dx.doi.org/10.6084/m9.figshare.2061897.v1
Suzhou	cleaning up the OSM input data	Suzhou_Links	Suzhou_Links.shp	figshare	doi:10.6084/m9.figshare.2061897.v1	https://dx.doi.org/10.6084/m9.figshare.2061897.v1	creating the edges feature classes	Suzhou_Edgelist.csv	figshare	doi:10.6084/m9.figshare.2061897.v1	https://dx.doi.org/10.6084/m9.figshare.2061897.v1
Phoenix	cleaning up the OSM input data	Phoenix_Links	Phoenix_Links.shp	figshare	doi:10.6084/m9.figshare.2061897.v1	https://dx.doi.org/10.6084/m9.figshare.2061897.v1	creating the edges feature classes	Phoenix_Edgelist.csv	figshare	doi:10.6084/m9.figshare.2061897.v1	https://dx.doi.org/10.6084/m9.figshare.2061897.v1
Salvador	cleaning up the OSM input data	Salvador_Links	Salvador_Links.shp	figshare	doi:10.6084/m9.figshare.2061897.v1	https://dx.doi.org/10.6084/m9.figshare.2061897.v1	creating the edges feature classes	Salvador_Edgelist.csv	figshare	doi:10.6084/m9.figshare.2061897.v1	https://dx.doi.org/10.6084/m9.figshare.2061897.v1
PortoAlegre	cleaning up the OSM input data	PortoAlegre_Links	PortoAlegre_Links.shp	figshare	doi:10.6084/m9.figshare.2061897.v1	https://dx.doi.org/10.6084/m9.figshare.2061897.v1	creating the edges feature classes	PortoAlegre_Edgelist.csv	figshare	doi:10.6084/m9.figshare.2061897.v1	https://dx.doi.org/10.6084/m9.figshare.2061897.v1
Rome	cleaning up the OSM input data	Rome_Links	Rome_Links.shp	figshare	doi:10.6084/m9.figshare.2061897.v1	https://dx.doi.org/10.6084/m9.figshare.2061897.v1	creating the edges feature classes	Rome_Edgelist.csv	figshare	doi:10.6084/m9.figshare.2061897.v1	https://dx.doi.org/10.6084/m9.figshare.2061897.v1
Recife	cleaning up the OSM input data	Recife_Links	Recife_Links.shp	figshare	doi:10.6084/m9.figshare.2061897.v1	https://dx.doi.org/10.6084/m9.figshare.2061897.v1	creating the edges feature classes	Recife_Edgelist.csv	figshare	doi:10.6084/m9.figshare.2061897.v1	https://dx.doi.org/10.6084/m9.figshare.2061897.v1
Naples	cleaning up the OSM input data	Naples_Links	Naples_Links.shp	figshare	doi:10.6084/m9.figshare.2061897.v1	https://dx.doi.org/10.6084/m9.figshare.2061897.v1	creating the edges feature classes	Naples_Edgelist.csv	figshare	doi:10.6084/m9.figshare.2061897.v1	https://dx.doi.org/10.6084/m9.figshare.2061897.v1
Detroit	cleaning up the OSM input data	Detroit_Links	Detroit_Links.shp	figshare	doi:10.6084/m9.figshare.2061897.v1	https://dx.doi.org/10.6084/m9.figshare.2061897.v1	creating the edges feature classes	Detroit_Edgelist.csv	figshare	doi:10.6084/m9.figshare.2061897.v1	https://dx.doi.org/10.6084/m9.figshare.2061897.v1
Dalian	cleaning up the OSM input data	Dalian_Links	Dalian_Links.shp	figshare	doi:10.6084/m9.figshare.2061897.v1	https://dx.doi.org/10.6084/m9.figshare.2061897.v1	creating the edges feature classes	Dalian_Edgelist.csv	figshare	doi:10.6084/m9.figshare.2061897.v1	https://dx.doi.org/10.6084/m9.figshare.2061897.v1
Fuzhou	cleaning up the OSM input data	Fuzhou_Links	Fuzhou_Links.shp	figshare	doi:10.6084/m9.figshare.2061897.v1	https://dx.doi.org/10.6084/m9.figshare.2061897.v1	creating the edges feature classes	Fuzhou_Edgelist.csv	figshare	doi:10.6084/m9.figshare.2061897.v1	https://dx.doi.org/10.6084/m9.figshare.2061897.v1
Medellin	cleaning up the OSM input data	Medellin_Links	Medellin_Links.shp	figshare	doi:10.6084/m9.figshare.2061897.v1	https://dx.doi.org/10.6084/m9.figshare.2061897.v1	creating the edges feature classes	Medellin_Edgelist.csv	figshare	doi:10.6084/m9.figshare.2061897.v1	https://dx.doi.org/10.6084/m9.figshare.2061897.v1
Tokyo	cleaning up the OSM input data	Tokyo_Nodes	Tokyo_Nodes.shp	figshare	doi:10.6084/m9.figshare.2061897.v1	https://dx.doi.org/10.6084/m9.figshare.2061897.v1	creating the edges feature classes	Tokyo_Edgelist.csv	figshare	doi:10.6084/m9.figshare.2061897.v1	https://dx.doi.org/10.6084/m9.figshare.2061897.v1
Jakarta	cleaning up the OSM input data	Jakarta_Nodes	Jakarta_Nodes.shp	figshare	doi:10.6084/m9.figshare.2061897.v1	https://dx.doi.org/10.6084/m9.figshare.2061897.v1	creating the edges feature classes	Jakarta_Edgelist.csv	figshare	doi:10.6084/m9.figshare.2061897.v1	https://dx.doi.org/10.6084/m9.figshare.2061897.v1
Seoul	cleaning up the OSM input data	Seoul_Nodes	Seoul_Nodes.shp	figshare	doi:10.6084/m9.figshare.2061897.v1	https://dx.doi.org/10.6084/m9.figshare.2061897.v1	creating the edges feature classes	Seoul_Edgelist.csv	figshare	doi:10.6084/m9.figshare.2061897.v1	https://dx.doi.org/10.6084/m9.figshare.2061897.v1
Delhi	cleaning up the OSM input data	Delhi_Nodes	Delhi_Nodes.shp	figshare	doi:10.6084/m9.figshare.2061897.v1	https://dx.doi.org/10.6084/m9.figshare.2061897.v1	creating the edges feature classes	Delhi_Edgelist.csv	figshare	doi:10.6084/m9.figshare.2061897.v1	https://dx.doi.org/10.6084/m9.figshare.2061897.v1
Shanghai	cleaning up the OSM input data	Shanghai_Nodes	Shanghai_Nodes.shp	figshare	doi:10.6084/m9.figshare.2061897.v1	https://dx.doi.org/10.6084/m9.figshare.2061897.v1	creating the edges feature classes	Shanghai_Edgelist.csv	figshare	doi:10.6084/m9.figshare.2061897.v1	https://dx.doi.org/10.6084/m9.figshare.2061897.v1
Manila	cleaning up the OSM input data	Manila_Nodes	Manila_Nodes.shp	figshare	doi:10.6084/m9.figshare.2061897.v1	https://dx.doi.org/10.6084/m9.figshare.2061897.v1	creating the edges feature classes	Manila_Edgelist.csv	figshare	doi:10.6084/m9.figshare.2061897.v1	https://dx.doi.org/10.6084/m9.figshare.2061897.v1
Karachi	cleaning up the OSM input data	Karachi_Nodes	Karachi_Nodes.shp	figshare	doi:10.6084/m9.figshare.2061897.v1	https://dx.doi.org/10.6084/m9.figshare.2061897.v1	creating the edges feature classes	Karachi_Edgelist.csv	figshare	doi:10.6084/m9.figshare.2061897.v1	https://dx.doi.org/10.6084/m9.figshare.2061897.v1
NewYork	cleaning up the OSM input data	NewYork_Nodes	NewYork_Nodes.shp	figshare	doi:10.6084/m9.figshare.2061897.v1	https://dx.doi.org/10.6084/m9.figshare.2061897.v1	creating the edges feature classes	NewYork_Edgelist.csv	figshare	doi:10.6084/m9.figshare.2061897.v1	https://dx.doi.org/10.6084/m9.figshare.2061897.v1
SaoPaulo	cleaning up the OSM input data	SaoPaulo_Nodes	SaoPaulo_Nodes.shp	figshare	doi:10.6084/m9.figshare.2061897.v1	https://dx.doi.org/10.6084/m9.figshare.2061897.v1	creating the edges feature classes	SaoPaulo_Edgelist.csv	figshare	doi:10.6084/m9.figshare.2061897.v1	https://dx.doi.org/10.6084/m9.figshare.2061897.v1
Beijing	cleaning up the OSM input data	Beijing_Nodes	Beijing_Nodes.shp	figshare	doi:10.6084/m9.figshare.2061897.v1	https://dx.doi.org/10.6084/m9.figshare.2061897.v1	creating the edges feature classes	Beijing_Edgelist.csv	figshare	doi:10.6084/m9.figshare.2061897.v1	https://dx.doi.org/10.6084/m9.figshare.2061897.v1
Mumbai	cleaning up the OSM input data	Mumbai_Nodes	Mumbai_Nodes.shp	figshare	doi:10.6084/m9.figshare.2061897.v1	https://dx.doi.org/10.6084/m9.figshare.2061897.v1	creating the edges feature classes	Mumbai_Edgelist.csv	figshare	doi:10.6084/m9.figshare.2061897.v1	https://dx.doi.org/10.6084/m9.figshare.2061897.v1
Guangzhou	cleaning up the OSM input data	Guangzhou_Nodes	Guangzhou_Nodes.shp	figshare	doi:10.6084/m9.figshare.2061897.v1	https://dx.doi.org/10.6084/m9.figshare.2061897.v1	creating the edges feature classes	Guangzhou_Edgelist.csv	figshare	doi:10.6084/m9.figshare.2061897.v1	https://dx.doi.org/10.6084/m9.figshare.2061897.v1
Moscow	cleaning up the OSM input data	Moscow_Nodes	Moscow_Nodes.shp	figshare	doi:10.6084/m9.figshare.2061897.v1	https://dx.doi.org/10.6084/m9.figshare.2061897.v1	creating the edges feature classes	Moscow_Edgelist.csv	figshare	doi:10.6084/m9.figshare.2061897.v1	https://dx.doi.org/10.6084/m9.figshare.2061897.v1
LosAngeles	cleaning up the OSM input data	LosAngeles_Nodes	LosAngeles_Nodes.shp	figshare	doi:10.6084/m9.figshare.2061897.v1	https://dx.doi.org/10.6084/m9.figshare.2061897.v1	creating the edges feature classes	LosAngeles_Edgelist.csv	figshare	doi:10.6084/m9.figshare.2061897.v1	https://dx.doi.org/10.6084/m9.figshare.2061897.v1
Calcutta	cleaning up the OSM input data	Calcutta_Nodes	Calcutta_Nodes.shp	figshare	doi:10.6084/m9.figshare.2061897.v1	https://dx.doi.org/10.6084/m9.figshare.2061897.v1	creating the edges feature classes	Calcutta_Edgelist.csv	figshare	doi:10.6084/m9.figshare.2061897.v1	https://dx.doi.org/10.6084/m9.figshare.2061897.v1
Dhaka	cleaning up the OSM input data	Dhaka_Nodes	Dhaka_Nodes.shp	figshare	doi:10.6084/m9.figshare.2061897.v1	https://dx.doi.org/10.6084/m9.figshare.2061897.v1	creating the edges feature classes	Dhaka_Edgelist.csv	figshare	doi:10.6084/m9.figshare.2061897.v1	https://dx.doi.org/10.6084/m9.figshare.2061897.v1
BuenosAires	cleaning up the OSM input data	BuenosAires_Nodes	BuenosAires_Nodes.shp	figshare	doi:10.6084/m9.figshare.2061897.v1	https://dx.doi.org/10.6084/m9.figshare.2061897.v1	creating the edges feature classes	BuenosAires_Edgelist.csv	figshare	doi:10.6084/m9.figshare.2061897.v1	https://dx.doi.org/10.6084/m9.figshare.2061897.v1
Istanbul	cleaning up the OSM input data	Istanbul_Nodes	Istanbul_Nodes.shp	figshare	doi:10.6084/m9.figshare.2061897.v1	https://dx.doi.org/10.6084/m9.figshare.2061897.v1	creating the edges feature classes	Istanbul_Edgelist.csv	figshare	doi:10.6084/m9.figshare.2061897.v1	https://dx.doi.org/10.6084/m9.figshare.2061897.v1
RiodeJaneiro	cleaning up the OSM input data	RiodeJaneiro_Nodes	RiodeJaneiro_Nodes.shp	figshare	doi:10.6084/m9.figshare.2061897.v1	https://dx.doi.org/10.6084/m9.figshare.2061897.v1	creating the edges feature classes	RiodeJaneiro_Edgelist.csv	figshare	doi:10.6084/m9.figshare.2061897.v1	https://dx.doi.org/10.6084/m9.figshare.2061897.v1
Shenzhen	cleaning up the OSM input data	Shenzhen_Nodes	Shenzhen_Nodes.shp	figshare	doi:10.6084/m9.figshare.2061897.v1	https://dx.doi.org/10.6084/m9.figshare.2061897.v1	creating the edges feature classes	Shenzhen_Edgelist.csv	figshare	doi:10.6084/m9.figshare.2061897.v1	https://dx.doi.org/10.6084/m9.figshare.2061897.v1
Paris	cleaning up the OSM input data	Paris_Nodes	Paris_Nodes.shp	figshare	doi:10.6084/m9.figshare.2061897.v1	https://dx.doi.org/10.6084/m9.figshare.2061897.v1	creating the edges feature classes	Paris_Edgelist.csv	figshare	doi:10.6084/m9.figshare.2061897.v1	https://dx.doi.org/10.6084/m9.figshare.2061897.v1
Lima	cleaning up the OSM input data	Lima_Nodes	Lima_Nodes.shp	figshare	doi:10.6084/m9.figshare.2061897.v1	https://dx.doi.org/10.6084/m9.figshare.2061897.v1	creating the edges feature classes	Lima_Edgelist.csv	figshare	doi:10.6084/m9.figshare.2061897.v1	https://dx.doi.org/10.6084/m9.figshare.2061897.v1
Chicago	cleaning up the OSM input data	Chicago_Nodes	Chicago_Nodes.shp	figshare	doi:10.6084/m9.figshare.2061897.v1	https://dx.doi.org/10.6084/m9.figshare.2061897.v1	creating the edges feature classes	Chicago_Edgelist.csv	figshare	doi:10.6084/m9.figshare.2061897.v1	https://dx.doi.org/10.6084/m9.figshare.2061897.v1
Tianjin	cleaning up the OSM input data	Tianjin_Nodes	Tianjin_Nodes.shp	figshare	doi:10.6084/m9.figshare.2061897.v1	https://dx.doi.org/10.6084/m9.figshare.2061897.v1	creating the edges feature classes	Tianjin_Edgelist.csv	figshare	doi:10.6084/m9.figshare.2061897.v1	https://dx.doi.org/10.6084/m9.figshare.2061897.v1
Chennai	cleaning up the OSM input data	Chennai_Nodes	Chennai_Nodes.shp	figshare	doi:10.6084/m9.figshare.2061897.v1	https://dx.doi.org/10.6084/m9.figshare.2061897.v1	creating the edges feature classes	Chennai_Edgelist.csv	figshare	doi:10.6084/m9.figshare.2061897.v1	https://dx.doi.org/10.6084/m9.figshare.2061897.v1
Bogota	cleaning up the OSM input data	Bogota_Nodes	Bogota_Nodes.shp	figshare	doi:10.6084/m9.figshare.2061897.v1	https://dx.doi.org/10.6084/m9.figshare.2061897.v1	creating the edges feature classes	Bogota_Edgelist.csv	figshare	doi:10.6084/m9.figshare.2061897.v1	https://dx.doi.org/10.6084/m9.figshare.2061897.v1
Bengaluru	cleaning up the OSM input data	Bengaluru_Nodes	Bengaluru_Nodes.shp	figshare	doi:10.6084/m9.figshare.2061897.v1	https://dx.doi.org/10.6084/m9.figshare.2061897.v1	creating the edges feature classes	Bengaluru_Edgelist.csv	figshare	doi:10.6084/m9.figshare.2061897.v1	https://dx.doi.org/10.6084/m9.figshare.2061897.v1
London	cleaning up the OSM input data	London_Nodes	London_Nodes.shp	figshare	doi:10.6084/m9.figshare.2061897.v1	https://dx.doi.org/10.6084/m9.figshare.2061897.v1	creating the edges feature classes	London_Edgelist.csv	figshare	doi:10.6084/m9.figshare.2061897.v1	https://dx.doi.org/10.6084/m9.figshare.2061897.v1
Taipei	cleaning up the OSM input data	Taipei_Nodes	Taipei_Nodes.shp	figshare	doi:10.6084/m9.figshare.2061897.v1	https://dx.doi.org/10.6084/m9.figshare.2061897.v1	creating the edges feature classes	Taipei_Edgelist.csv	figshare	doi:10.6084/m9.figshare.2061897.v1	https://dx.doi.org/10.6084/m9.figshare.2061897.v1
HoChiMinh	cleaning up the OSM input data	HoChiMinh_Nodes	HoChiMinh_Nodes.shp	figshare	doi:10.6084/m9.figshare.2061897.v1	https://dx.doi.org/10.6084/m9.figshare.2061897.v1	creating the edges feature classes	HoChiMinh_Edgelist.csv	figshare	doi:10.6084/m9.figshare.2061897.v1	https://dx.doi.org/10.6084/m9.figshare.2061897.v1
Dongguan	cleaning up the OSM input data	Dongguan_Nodes	Dongguan_Nodes.shp	figshare	doi:10.6084/m9.figshare.2061897.v1	https://dx.doi.org/10.6084/m9.figshare.2061897.v1	creating the edges feature classes	Dongguan_Edgelist.csv	figshare	doi:10.6084/m9.figshare.2061897.v1	https://dx.doi.org/10.6084/m9.figshare.2061897.v1
Hyderabad	cleaning up the OSM input data	Hyderabad_Nodes	Hyderabad_Nodes.shp	figshare	doi:10.6084/m9.figshare.2061897.v1	https://dx.doi.org/10.6084/m9.figshare.2061897.v1	creating the edges feature classes	Hyderabad_Edgelist.csv	figshare	doi:10.6084/m9.figshare.2061897.v1	https://dx.doi.org/10.6084/m9.figshare.2061897.v1
Chengdu	cleaning up the OSM input data	Chengdu_Nodes	Chengdu_Nodes.shp	figshare	doi:10.6084/m9.figshare.2061897.v1	https://dx.doi.org/10.6084/m9.figshare.2061897.v1	creating the edges feature classes	Chengdu_Edgelist.csv	figshare	doi:10.6084/m9.figshare.2061897.v1	https://dx.doi.org/10.6084/m9.figshare.2061897.v1
Lahore	cleaning up the OSM input data	Lahore_Nodes	Lahore_Nodes.shp	figshare	doi:10.6084/m9.figshare.2061897.v1	https://dx.doi.org/10.6084/m9.figshare.2061897.v1	creating the edges feature classes	Lahore_Edgelist.csv	figshare	doi:10.6084/m9.figshare.2061897.v1	https://dx.doi.org/10.6084/m9.figshare.2061897.v1
Johannesburg	cleaning up the OSM input data	Johannesburg_Nodes	Johannesburg_Nodes.shp	figshare	doi:10.6084/m9.figshare.2061897.v1	https://dx.doi.org/10.6084/m9.figshare.2061897.v1	creating the edges feature classes	Johannesburg_Edgelist.csv	figshare	doi:10.6084/m9.figshare.2061897.v1	https://dx.doi.org/10.6084/m9.figshare.2061897.v1
Tehran	cleaning up the OSM input data	Tehran_Nodes	Tehran_Nodes.shp	figshare	doi:10.6084/m9.figshare.2061897.v1	https://dx.doi.org/10.6084/m9.figshare.2061897.v1	creating the edges feature classes	Tehran_Edgelist.csv	figshare	doi:10.6084/m9.figshare.2061897.v1	https://dx.doi.org/10.6084/m9.figshare.2061897.v1
Bangkok	cleaning up the OSM input data	Bangkok_Nodes	Bangkok_Nodes.shp	figshare	doi:10.6084/m9.figshare.2061897.v1	https://dx.doi.org/10.6084/m9.figshare.2061897.v1	creating the edges feature classes	Bangkok_Edgelist.csv	figshare	doi:10.6084/m9.figshare.2061897.v1	https://dx.doi.org/10.6084/m9.figshare.2061897.v1
Wuhan	cleaning up the OSM input data	Wuhan_Nodes	Wuhan_Nodes.shp	figshare	doi:10.6084/m9.figshare.2061897.v1	https://dx.doi.org/10.6084/m9.figshare.2061897.v1	creating the edges feature classes	Wuhan_Edgelist.csv	figshare	doi:10.6084/m9.figshare.2061897.v1	https://dx.doi.org/10.6084/m9.figshare.2061897.v1
Ahmedabad	cleaning up the OSM input data	Ahmedabad_Nodes	Ahmedabad_Nodes.shp	figshare	doi:10.6084/m9.figshare.2061897.v1	https://dx.doi.org/10.6084/m9.figshare.2061897.v1	creating the edges feature classes	Ahmedabad_Edgelist.csv	figshare	doi:10.6084/m9.figshare.2061897.v1	https://dx.doi.org/10.6084/m9.figshare.2061897.v1
Chongqing	cleaning up the OSM input data	Chongqing_Nodes	Chongqing_Nodes.shp	figshare	doi:10.6084/m9.figshare.2061897.v1	https://dx.doi.org/10.6084/m9.figshare.2061897.v1	creating the edges feature classes	Chongqing_Edgelist.csv	figshare	doi:10.6084/m9.figshare.2061897.v1	https://dx.doi.org/10.6084/m9.figshare.2061897.v1
Baghdad	cleaning up the OSM input data	Baghdad_Nodes	Baghdad_Nodes.shp	figshare	doi:10.6084/m9.figshare.2061897.v1	https://dx.doi.org/10.6084/m9.figshare.2061897.v1	creating the edges feature classes	Baghdad_Edgelist.csv	figshare	doi:10.6084/m9.figshare.2061897.v1	https://dx.doi.org/10.6084/m9.figshare.2061897.v1
Hangzhou	cleaning up the OSM input data	Hangzhou_Nodes	Hangzhou_Nodes.shp	figshare	doi:10.6084/m9.figshare.2061897.v1	https://dx.doi.org/10.6084/m9.figshare.2061897.v1	creating the edges feature classes	Hangzhou_Edgelist.csv	figshare	doi:10.6084/m9.figshare.2061897.v1	https://dx.doi.org/10.6084/m9.figshare.2061897.v1
Santiago	cleaning up the OSM input data	Santiago_Nodes	Santiago_Nodes.shp	figshare	doi:10.6084/m9.figshare.2061897.v1	https://dx.doi.org/10.6084/m9.figshare.2061897.v1	creating the edges feature classes	Santiago_Edgelist.csv	figshare	doi:10.6084/m9.figshare.2061897.v1	https://dx.doi.org/10.6084/m9.figshare.2061897.v1
Dalls	cleaning up the OSM input data	Dalls_Nodes	Dalls_Nodes.shp	figshare	doi:10.6084/m9.figshare.2061897.v1	https://dx.doi.org/10.6084/m9.figshare.2061897.v1	creating the edges feature classes	Dallas_Edgelist.csv	figshare	doi:10.6084/m9.figshare.2061897.v1	https://dx.doi.org/10.6084/m9.figshare.2061897.v1
SanFrancisco	cleaning up the OSM input data	SanFrancisco_Nodes	SanFrancisco_Nodes.shp	figshare	doi:10.6084/m9.figshare.2061897.v1	https://dx.doi.org/10.6084/m9.figshare.2061897.v1	creating the edges feature classes	SanFrancisco_Edgelist.csv	figshare	doi:10.6084/m9.figshare.2061897.v1	https://dx.doi.org/10.6084/m9.figshare.2061897.v1
Quanzhou	cleaning up the OSM input data	Quanzhou_Nodes	Quanzhou_Nodes.shp	figshare	doi:10.6084/m9.figshare.2061897.v1	https://dx.doi.org/10.6084/m9.figshare.2061897.v1	creating the edges feature classes	Quanzhou_Edgelist.csv	figshare	doi:10.6084/m9.figshare.2061897.v1	https://dx.doi.org/10.6084/m9.figshare.2061897.v1
Miami	cleaning up the OSM input data	Miami_Nodes	Miami_Nodes.shp	figshare	doi:10.6084/m9.figshare.2061897.v1	https://dx.doi.org/10.6084/m9.figshare.2061897.v1	creating the edges feature classes	Miami_Edgelist.csv	figshare	doi:10.6084/m9.figshare.2061897.v1	https://dx.doi.org/10.6084/m9.figshare.2061897.v1
Shenyang	cleaning up the OSM input data	Shenyang_Nodes	Shenyang_Nodes.shp	figshare	doi:10.6084/m9.figshare.2061897.v1	https://dx.doi.org/10.6084/m9.figshare.2061897.v1	creating the edges feature classes	Shenyang_Edgelist.csv	figshare	doi:10.6084/m9.figshare.2061897.v1	https://dx.doi.org/10.6084/m9.figshare.2061897.v1
BeloHorizonte	cleaning up the OSM input data	BeloHorizonte_Nodes	BeloHorizonte_Nodes.shp	figshare	doi:10.6084/m9.figshare.2061897.v1	https://dx.doi.org/10.6084/m9.figshare.2061897.v1	creating the edges feature classes	BeloHorizonte_Edgelist.csv	figshare	doi:10.6084/m9.figshare.2061897.v1	https://dx.doi.org/10.6084/m9.figshare.2061897.v1
Philadelphia	cleaning up the OSM input data	Philadelphia_Nodes	Philadelphia_Nodes.shp	figshare	doi:10.6084/m9.figshare.2061897.v1	https://dx.doi.org/10.6084/m9.figshare.2061897.v1	creating the edges feature classes	Philadelphia_Edgelist.csv	figshare	doi:10.6084/m9.figshare.2061897.v1	https://dx.doi.org/10.6084/m9.figshare.2061897.v1
Nanjing	cleaning up the OSM input data	Nanjing_Nodes	Nanjing_Nodes.shp	figshare	doi:10.6084/m9.figshare.2061897.v1	https://dx.doi.org/10.6084/m9.figshare.2061897.v1	creating the edges feature classes	Nanjing_Edgelist.csv	figshare	doi:10.6084/m9.figshare.2061897.v1	https://dx.doi.org/10.6084/m9.figshare.2061897.v1
Madrid	cleaning up the OSM input data	Madrid_Nodes	Madrid_Nodes.shp	figshare	doi:10.6084/m9.figshare.2061897.v1	https://dx.doi.org/10.6084/m9.figshare.2061897.v1	creating the edges feature classes	Madrid_Edgelist.csv	figshare	doi:10.6084/m9.figshare.2061897.v1	https://dx.doi.org/10.6084/m9.figshare.2061897.v1
Houston	cleaning up the OSM input data	Houston_Nodes	Houston_Nodes.shp	figshare	doi:10.6084/m9.figshare.2061897.v1	https://dx.doi.org/10.6084/m9.figshare.2061897.v1	creating the edges feature classes	Houston_Edgelist.csv	figshare	doi:10.6084/m9.figshare.2061897.v1	https://dx.doi.org/10.6084/m9.figshare.2061897.v1
Xianyang	cleaning up the OSM input data	Xianyang_Nodes	Xianyang_Nodes.shp	figshare	doi:10.6084/m9.figshare.2061897.v1	https://dx.doi.org/10.6084/m9.figshare.2061897.v1	creating the edges feature classes	Xianyang_Edgelist.csv	figshare	doi:10.6084/m9.figshare.2061897.v1	https://dx.doi.org/10.6084/m9.figshare.2061897.v1
Milan	cleaning up the OSM input data	Milan_Nodes	Milan_Nodes.shp	figshare	doi:10.6084/m9.figshare.2061897.v1	https://dx.doi.org/10.6084/m9.figshare.2061897.v1	creating the edges feature classes	Milan_Edgelist.csv	figshare	doi:10.6084/m9.figshare.2061897.v1	https://dx.doi.org/10.6084/m9.figshare.2061897.v1
Pune	cleaning up the OSM input data	Pune_Nodes	Pune_Nodes.shp	figshare	doi:10.6084/m9.figshare.2061897.v1	https://dx.doi.org/10.6084/m9.figshare.2061897.v1	creating the edges feature classes	Pune_Edgelist.csv	figshare	doi:10.6084/m9.figshare.2061897.v1	https://dx.doi.org/10.6084/m9.figshare.2061897.v1
SaintPetersburg	cleaning up the OSM input data	SaintPetersburg_Nodes	SaintPetersburg_Nodes.shp	figshare	doi:10.6084/m9.figshare.2061897.v1	https://dx.doi.org/10.6084/m9.figshare.2061897.v1	creating the edges feature classes	SaintPetersburg_Edgelist.csv	figshare	doi:10.6084/m9.figshare.2061897.v1	https://dx.doi.org/10.6084/m9.figshare.2061897.v1
Atlanta	cleaning up the OSM input data	Atlanta_Nodes	Atlanta_Nodes.shp	figshare	doi:10.6084/m9.figshare.2061897.v1	https://dx.doi.org/10.6084/m9.figshare.2061897.v1	creating the edges feature classes	Atlanta_Edgelist.csv	figshare	doi:10.6084/m9.figshare.2061897.v1	https://dx.doi.org/10.6084/m9.figshare.2061897.v1
Surat	cleaning up the OSM input data	Surat_Nodes	Surat_Nodes.shp	figshare	doi:10.6084/m9.figshare.2061897.v1	https://dx.doi.org/10.6084/m9.figshare.2061897.v1	creating the edges feature classes	Surat_Edgelist.csv	figshare	doi:10.6084/m9.figshare.2061897.v1	https://dx.doi.org/10.6084/m9.figshare.2061897.v1
Washington	cleaning up the OSM input data	Washington_Nodes	Washington_Nodes.shp	figshare	doi:10.6084/m9.figshare.2061897.v1	https://dx.doi.org/10.6084/m9.figshare.2061897.v1	creating the edges feature classes	Washington_Edgelist.csv	figshare	doi:10.6084/m9.figshare.2061897.v1	https://dx.doi.org/10.6084/m9.figshare.2061897.v1
Bandung	cleaning up the OSM input data	Bandung_Nodes	Bandung_Nodes.shp	figshare	doi:10.6084/m9.figshare.2061897.v1	https://dx.doi.org/10.6084/m9.figshare.2061897.v1	creating the edges feature classes	Bandung_Edgelist.csv	figshare	doi:10.6084/m9.figshare.2061897.v1	https://dx.doi.org/10.6084/m9.figshare.2061897.v1
Surabaya	cleaning up the OSM input data	Surabaya_Nodes	Surabaya_Nodes.shp	figshare	doi:10.6084/m9.figshare.2061897.v1	https://dx.doi.org/10.6084/m9.figshare.2061897.v1	creating the edges feature classes	Surabaya_Edgelist.csv	figshare	doi:10.6084/m9.figshare.2061897.v1	https://dx.doi.org/10.6084/m9.figshare.2061897.v1
Harbin	cleaning up the OSM input data	Harbin_Nodes	Harbin_Nodes.shp	figshare	doi:10.6084/m9.figshare.2061897.v1	https://dx.doi.org/10.6084/m9.figshare.2061897.v1	creating the edges feature classes	Harbin_Edgelist.csv	figshare	doi:10.6084/m9.figshare.2061897.v1	https://dx.doi.org/10.6084/m9.figshare.2061897.v1
Boston	cleaning up the OSM input data	Boston_Nodes	Boston_Nodes.shp	figshare	doi:10.6084/m9.figshare.2061897.v1	https://dx.doi.org/10.6084/m9.figshare.2061897.v1	creating the edges feature classes	Boston_Edgelist.csv	figshare	doi:10.6084/m9.figshare.2061897.v1	https://dx.doi.org/10.6084/m9.figshare.2061897.v1
Zhengzhou	cleaning up the OSM input data	Zhengzhou_Nodes	Zhengzhou_Nodes.shp	figshare	doi:10.6084/m9.figshare.2061897.v1	https://dx.doi.org/10.6084/m9.figshare.2061897.v1	creating the edges feature classes	Zhengzhou_Edgelist.csv	figshare	doi:10.6084/m9.figshare.2061897.v1	https://dx.doi.org/10.6084/m9.figshare.2061897.v1
Qingdao	cleaning up the OSM input data	Qingdao_Nodes	Qingdao_Nodes.shp	figshare	doi:10.6084/m9.figshare.2061897.v1	https://dx.doi.org/10.6084/m9.figshare.2061897.v1	creating the edges feature classes	Qingdao_Edgelist.csv	figshare	doi:10.6084/m9.figshare.2061897.v1	https://dx.doi.org/10.6084/m9.figshare.2061897.v1
Abidjan	cleaning up the OSM input data	Abidjan_Nodes	Abidjan_Nodes.shp	figshare	doi:10.6084/m9.figshare.2061897.v1	https://dx.doi.org/10.6084/m9.figshare.2061897.v1	creating the edges feature classes	Abidjan_Edgelist.csv	figshare	doi:10.6084/m9.figshare.2061897.v1	https://dx.doi.org/10.6084/m9.figshare.2061897.v1
Barcelona	cleaning up the OSM input data	Barcelona_Nodes	Barcelona_Nodes.shp	figshare	doi:10.6084/m9.figshare.2061897.v1	https://dx.doi.org/10.6084/m9.figshare.2061897.v1	creating the edges feature classes	Barcelona_Edgelist.csv	figshare	doi:10.6084/m9.figshare.2061897.v1	https://dx.doi.org/10.6084/m9.figshare.2061897.v1
Ankara	cleaning up the OSM input data	Ankara_Nodes	Ankara_Nodes.shp	figshare	doi:10.6084/m9.figshare.2061897.v1	https://dx.doi.org/10.6084/m9.figshare.2061897.v1	creating the edges feature classes	Ankara_Edgelist.csv	figshare	doi:10.6084/m9.figshare.2061897.v1	https://dx.doi.org/10.6084/m9.figshare.2061897.v1
Suzhou	cleaning up the OSM input data	Suzhou_Nodes	Suzhou_Nodes.shp	figshare	doi:10.6084/m9.figshare.2061897.v1	https://dx.doi.org/10.6084/m9.figshare.2061897.v1	creating the edges feature classes	Suzhou_Edgelist.csv	figshare	doi:10.6084/m9.figshare.2061897.v1	https://dx.doi.org/10.6084/m9.figshare.2061897.v1
Phoenix	cleaning up the OSM input data	Phoenix_Nodes	Phoenix_Nodes.shp	figshare	doi:10.6084/m9.figshare.2061897.v1	https://dx.doi.org/10.6084/m9.figshare.2061897.v1	creating the edges feature classes	Phoenix_Edgelist.csv	figshare	doi:10.6084/m9.figshare.2061897.v1	https://dx.doi.org/10.6084/m9.figshare.2061897.v1
Salvador	cleaning up the OSM input data	Salvador_Nodes	Salvador_Nodes.shp	figshare	doi:10.6084/m9.figshare.2061897.v1	https://dx.doi.org/10.6084/m9.figshare.2061897.v1	creating the edges feature classes	Salvador_Edgelist.csv	figshare	doi:10.6084/m9.figshare.2061897.v1	https://dx.doi.org/10.6084/m9.figshare.2061897.v1
PortoAlegre	cleaning up the OSM input data	PortoAlegre_Nodes	PortoAlegre_Nodes.shp	figshare	doi:10.6084/m9.figshare.2061897.v1	https://dx.doi.org/10.6084/m9.figshare.2061897.v1	creating the edges feature classes	PortoAlegre_Edgelist.csv	figshare	doi:10.6084/m9.figshare.2061897.v1	https://dx.doi.org/10.6084/m9.figshare.2061897.v1
Rome	cleaning up the OSM input data	Rome_Nodes	Rome_Nodes.shp	figshare	doi:10.6084/m9.figshare.2061897.v1	https://dx.doi.org/10.6084/m9.figshare.2061897.v1	creating the edges feature classes	Rome_Edgelist.csv	figshare	doi:10.6084/m9.figshare.2061897.v1	https://dx.doi.org/10.6084/m9.figshare.2061897.v1
Recife	cleaning up the OSM input data	Recife_Nodes	Recife_Nodes.shp	figshare	doi:10.6084/m9.figshare.2061897.v1	https://dx.doi.org/10.6084/m9.figshare.2061897.v1	creating the edges feature classes	Recife_Edgelist.csv	figshare	doi:10.6084/m9.figshare.2061897.v1	https://dx.doi.org/10.6084/m9.figshare.2061897.v1
Naples	cleaning up the OSM input data	Naples_Nodes	Naples_Nodes.shp	figshare	doi:10.6084/m9.figshare.2061897.v1	https://dx.doi.org/10.6084/m9.figshare.2061897.v1	creating the edges feature classes	Naples_Edgelist.csv	figshare	doi:10.6084/m9.figshare.2061897.v1	https://dx.doi.org/10.6084/m9.figshare.2061897.v1
Detroit	cleaning up the OSM input data	Detroit_Nodes	Detroit_Nodes.shp	figshare	doi:10.6084/m9.figshare.2061897.v1	https://dx.doi.org/10.6084/m9.figshare.2061897.v1	creating the edges feature classes	Detroit_Edgelist.csv	figshare	doi:10.6084/m9.figshare.2061897.v1	https://dx.doi.org/10.6084/m9.figshare.2061897.v1
Dalian	cleaning up the OSM input data	Dalian_Nodes	Dalian_Nodes.shp	figshare	doi:10.6084/m9.figshare.2061897.v1	https://dx.doi.org/10.6084/m9.figshare.2061897.v1	creating the edges feature classes	Dalian_Edgelist.csv	figshare	doi:10.6084/m9.figshare.2061897.v1	https://dx.doi.org/10.6084/m9.figshare.2061897.v1
Fuzhou	cleaning up the OSM input data	Fuzhou_Nodes	Fuzhou_Nodes.shp	figshare	doi:10.6084/m9.figshare.2061897.v1	https://dx.doi.org/10.6084/m9.figshare.2061897.v1	creating the edges feature classes	Fuzhou_Edgelist.csv	figshare	doi:10.6084/m9.figshare.2061897.v1	https://dx.doi.org/10.6084/m9.figshare.2061897.v1
Medellin	cleaning up the OSM input data	Medellin_Nodes	Medellin_Nodes.shp	figshare	doi:10.6084/m9.figshare.2061897.v1	https://dx.doi.org/10.6084/m9.figshare.2061897.v1	creating the edges feature classes	Medellin_Edgelist.csv	figshare	doi:10.6084/m9.figshare.2061897.v1	https://dx.doi.org/10.6084/m9.figshare.2061897.v1
